# Supplementary material for: Feeding-induced resistance to acute lethal sepsis is dependent on hepatic BMAL1 and FXR signalling
Source: Nat Commun. 2021 May 12;12:2745. doi: 10.1038/s41467-021-22961-z (PMC8115055; doi:10.1038/s41467-021-22961-z)
Supplement: Supplementary file 2 — Source Data [file 41467_2021_22961_MOESM2_ESM.xlsx]

## Sheet: Fig.1b
RER
		Daytime feeding				NIGHTTIME FEEDING				AL
		Mouse 1	Mouse 2	Mouse 3	Mouse 4	Mouse 5	Mouse 6	Mouse 7	Mouse 8	Mouse 9	Mouse 10	Mouse 11	Mouse 12
Recording	Light phase
1	Light	0.812418	0.816772	0.801049	0.804026	0.844296	0.816953	0.814016	0.822592	0.817926	0.80379	0.790758
2	Light	0.812316	0.821516	0.797091	0.803816	0.824373	0.819301	0.800233	0.815411	0.813035	0.822425	0.792739	0.816516
3	Light	0.825678	0.812029	0.831415	0.804484	0.814835	0.803906	0.807115	0.816834	0.815472	0.843665	0.795033	0.798459
4	Light	0.798577	0.777164	0.793561	0.795733	0.801966	0.783818	0.804009	0.848938	0.836401	0.856957	0.795662	0.805211
5	Light	0.767561	0.796436	0.811138	0.843258	0.806831	0.818696	0.784094	0.809967	0.867261	0.846582	0.844607	0.792723
6	Light	0.782161	0.797448	0.850777	0.828467	0.780081	0.843313	0.798398	0.86533	0.894801	0.824739	0.962482	0.789074
7	Light	0.771375	0.842586	0.857921	0.810702	0.79227	0.823164	0.780051	0.846784	0.999526	0.872948	0.953066	0.808211
8	Light	0.819266	0.759809	0.816605	0.792185	0.76219	0.762687	0.765444	0.848239	1.00434	0.788496	0.949107	0.820156
9	Light	0.75909	0.779643	0.788356	0.752701	0.760268	0.771616	0.801845	0.803469	1.00331	0.754369	0.95258	0.827949
10	Light	0.768239	0.788553	0.783314	0.794217	0.779577	0.772874	0.762794	0.804369	0.926732	0.797965	0.862014	0.790884
11	Light	0.759779	0.819138	0.806336	0.796007	0.781196	0.776239	0.766966	0.789608	0.987309	0.825978	0.915195	0.763716
12	Light	0.769119	0.808434	0.788684	0.806543	0.770065	0.777032	0.813308	0.845568	0.867943	0.942054	1.02562	0.777884
13	Light	0.814607	0.769783	0.845253	0.868517	0.838173	0.793301	0.710231	0.810684	0.85161	1.0444	0.941578	0.782027
14	Light	0.812945	0.778585	0.951205	0.800299	0.81822	0.82142	0.76686	0.845075	0.978813	1.04692	0.896446	0.78549
15	Light	0.777682	0.789814	1.05218	0.782105	0.793076	0.777905	0.78279	0.804703	1.04023	1.06201	1.04969	0.77356
16	Light	1.01629	0.79793	1.04445	0.800361	0.778075	0.807873	0.821429	0.831999	1.03536	1.03892	1.03164	0.78883
17	Light	0.928256	0.822043	1.00743	0.80995	0.817967	0.76971	0.830769	0.829154	0.979546	1.06253	1.00533	0.77837
18	Light	0.936353	0.817736	1.00258	1.00552	0.796238	0.759224	0.744988	0.870839	0.906814	1.05171	0.967466	0.789794
19	Dark	1.05265	0.974742	0.975238	0.998415	0.800435	0.797933	0.772196	0.851214	0.945894	1.0761	1.05343	0.767451
20	Dark	0.982403	0.874701	0.833435	0.987397	0.892847	0.837078	0.772412	0.79367	1.01642	1.05228	1.02464	0.789812
21	Dark	0.878406	0.854344	0.829141	0.897924	1.01453	0.951603	0.794929	0.785594	1.03638	1.07802	1.00604	0.778263
22	Dark	0.82174	0.822597	0.812722	0.876564	1.05401	1.02581	0.78999	0.800605	1.03617	1.11272	1.06004	0.771309
23	Dark	0.834067	0.841649	0.76908	0.848222	1.02149	1.03156	0.802954	0.833512	1.03666	1.08665	1.01574	0.77932
24	Dark	0.800917	0.863629	0.826072	0.789783	1.04252	1.06318	0.761627	1.01592	1.0734	1.09094	1.02101	0.747342
25	Dark	0.789205	0.787032	0.783583	0.838958	1.06028	1.06075	0.790164	1.05748	1.01114	1.06218	1.01018	0.791551
26	Dark	0.783531	0.811758	0.786292	0.811961	1.05863	1.03941	0.986745	1.04285	1.06187	1.08379	1.04947	0.781463
27	Dark	0.790482	0.789821	0.766725	0.798258	1.07341	1.04992	1.03807	1.05812	1.07162	1.10143	0.995048	0.761136
28	Dark	0.782061	0.781998	0.785199	0.744169	1.06515	1.06615	1.05649	1.06468	1.0459	1.08928	1.04132	0.750908
29	Dark	0.783374	0.817857	0.653955	0.78541	1.09138	1.06756	1.03042	1.06416	1.09035	1.09773	1.07011	0.751933
30	Dark	0.793943	0.763733	0.719045	0.801015	1.05411	1.09184	1.01597	1.06942	1.06257	1.08661	1.06731	0.781957
31	Dark	0.805952	0.779105	0.727175	0.791405	1.08569	1.01666	0.914868	1.07622	1.00455	1.11448	1.04291	0.777279
32	Dark	0.789667	0.774584	0.770753	0.781536	1.08932	0.98533	0.825901	1.07721	0.978917	1.09364	1.05506	0.765188
33	Dark	0.784409	0.788198	0.831203	0.782237	1.06299	1.09563	0.816088	1.09213	1.06388	1.09377	1.0624	0.768159
34	Dark	0.775478	0.803529	0.74092	0.777703	1.07654	1.08371	0.824195	1.07361	1.05955	1.06385	0.990757	0.761567
35	Dark	0.789295	0.794391	0.69075	0.827303	1.11279	1.09323	0.7958	1.10142	1.08439	1.09502	0.890527	0.759528
36	Dark	0.791333	0.753202	0.766149	0.792515	1.08595	1.08344	0.896748	1.06682	1.08188	1.10235	0.921621	0.776715
37	Dark	0.788988	0.718314	0.686584	0.808086	1.1001	1.07873	1.02057	1.06037	1.02911	1.09514	0.839848	0.767239
38	Dark	0.8644	0.820203	0.778514	0.786063	1.07669	1.06134	1.05084	1.06337	0.989818	1.13045	0.850697	0.79679
39	Dark	0.818718	0.833588	0.926853	0.771527	1.09523	1.03897	1.01793	1.08005	0.931683	1.12428	0.917827	0.897007
40	Dark	0.787907	0.806097	0.784066	0.780196	1.10326	1.03178	1.07425	1.09233	0.884066	1.10709	1.02087	0.829853
41	Dark	0.775757	0.712766	0.683519	0.813941	1.09547	1.01242	1.02099	1.06971	0.876152	1.10035	0.931304	0.86434
42	Dark	0.744319	0.697976	0.683519	0.726631	1.09387	0.995275	1.06411	1.07776	0.998495	1.10983	0.962258	0.905115
43	Light	0.861237	0.798615	0.779428	0.767847	1.08445	0.884013	1.05909	1.08382	1.08881	1.1133	0.857523	0.792269
44	Light	0.724524	0.951174	0.956364	0.943451	1.05633	0.930107	0.98279	1.00089	1.12924	1.11048	0.80473	0.784401
45	Light	0.731396	0.990422	1.00362	0.968513	1.05107	0.881027	0.887779	0.961761	1.06794	1.11154	1.00772	0.90015
46	Light	0.830679	0.99993	0.998463	0.994935	1.08233	0.864958	0.871858	0.945565	1.03766	1.07914	0.994317	1.00914
47	Light	0.988545	1.0551	1.04053	1.01964	1.04261	0.854051	0.854808	0.936142	1.01258	1.10344	0.90081	0.891804
48	Light	1.04456	1.03119	1.06215	0.993297	0.994333	0.838581	0.878852	0.922466	0.960379	1.10441	0.884893	0.960983
49	Light	1.03093	1.04704	1.04393	1.00903	0.975965	0.851131	0.790502	0.855844	1.06899	1.07067	1.06962	0.847075
50	Light	1.02541	1.05392	1.05459	1.04631	0.936244	0.87707	0.849612	0.901328	1.07429	1.07886	0.921424	0.869979
51	Light	1.01952	1.09115	1.05246	1.04904	0.920987	0.807471	0.784843	0.877904	1.00431	0.96833	0.876974	0.943666
52	Light	1.00768	1.08622	1.08995	1.05327	0.907068	0.796057	0.776062	0.833246	0.949766	1.00843	0.997329	0.882598
53	Light	1.03132	1.09265	1.0706	1.00812	0.88993	0.794615	0.819823	0.846101	0.957726	1.09315	0.947862	0.848455
54	Light	1.05381	1.10627	1.08702	1.03559	0.851511	0.850707	0.792664	0.837341	0.984153	1.06516	0.939877	0.821316
55	Light	1.04662	1.04476	1.06112	1.00626	0.809862	0.77657	0.752737	0.801536	0.904391	0.943732	0.947217	0.808176
56	Light	1.0304	1.00382	1.02606	1.04291	0.829772	0.795578	0.78797	0.877199	0.884488	0.917982	0.915896	0.82309
57	Light	1.03885	1.02194	1.04815	1.05221	0.860576	0.811755	0.798706	0.820673	0.992842	0.934826	0.94018	0.829103
58	Light	1.0437	1.08083	1.05154	1.05133	0.893917	0.819458	0.807247	0.829777	1.06988	1.0532	0.99381	0.943625
59	Light	1.02886	1.06688	1.08867	1.06565	0.848737	0.836761	0.833064	0.836282	0.917883	0.937303	0.920626	0.841022
60	Light	1.06721	1.0589	1.03943	1.06985	0.809349	0.825177	0.835529	0.857662	0.854181	0.876995	0.930381	0.825907
61	Light	1.0463	1.07679	1.07023	1.0391	0.799421	0.848532	0.774715	0.868325	0.883124	0.928887	0.982645	0.80576
62	Light	1.04849	1.07362	1.06055	1.06772	0.802024	0.84495	0.802858	0.776804	1.03229	0.998915	0.932353	0.943392
63	Light	1.06729	1.07777	1.08267	1.04768	0.836856	0.766293	0.782372	0.806155	0.952114	1.06511	0.998015	0.842465
64	Light	1.05357	1.08674	1.06176	1.04279	0.858923	0.824963	0.850568	0.793608	0.882175	1.09785	1.04801	0.812443
65	Light	1.1074	1.0725	1.08522	1.0713	0.792389	0.826916	0.868796	0.849529	1.05646	1.12232	1.00033	0.819889
66	Light	1.05453	1.09121	1.0821	1.04092	0.820976	0.799619	0.77211	0.866388	0.928048	1.07214	0.978831	0.84459
67	Dark	1.07516	1.08236	1.08615	1.04068	0.979022	0.919397	0.927662	0.995012	0.928399	1.00986	1.0449	0.861143
68	Dark	1.08375	1.10586	1.06361	1.09915	1.06974	1.04408	1.0073	1.06564	1.07316	1.0939	1.03231	0.847613
69	Dark	1.05674	1.0875	1.06928	1.0916	1.0925	1.07585	0.856367	1.06003	1.04581	1.12998	1.03261	0.828911
70	Dark	1.0359	1.02525	0.996778	1.00388	1.12678	1.06917	1.00954	1.03972	0.985186	1.10148	1.05067	0.818445
71	Dark	1.01339	0.950265	0.939856	1.01061	1.12354	1.07264	0.932477	1.06663	1.0323	1.12152	1.02998	0.814707
72	Dark	0.944982	0.948034	0.917744	0.965607	1.09386	1.08953	0.946468	1.08264	1.04717	1.10611	1.06878	0.800425
73	Dark	0.934905	0.923678	0.905477	0.911267	1.09299	1.09226	0.997575	1.08041	1.05201	1.12488	1.06925	0.796841
74	Dark	0.914066	0.861681	0.829113	0.876415	1.0965	1.09317	1.06877	1.10227	1.08412	1.1104	1.08295	0.807469
75	Dark	0.832267	0.804113	0.79091	0.830192	1.12272	1.06562	1.02582	1.09068	1.06486	1.11512	1.08046	0.809215
76	Dark	0.860758	0.859284	0.806209	0.845578	1.15222	1.09135	1.06227	1.11144	1.01024	1.11939	1.11822	0.861243
77	Dark	0.840495	0.876932	0.852225	0.810431	1.1269	1.07952	1.0572	1.13622	1.0454	1.09904	1.12707	0.808346
78	Dark	0.778343	0.821639	0.839248	0.786167	1.15959	1.08256	1.05181	1.07754	0.903231	1.03926	1.06781	0.888569
79	Dark	0.760379	0.796282	0.809571	0.772779	1.12475	1.09616	1.0046	1.12354	1.08756	1.08151	1.04922	0.902649
80	Dark	0.850073	0.829935	0.778462	0.842201	1.1127	1.08575	1.01863	1.08964	1.08691	0.974021	1.02003	0.819155
81	Dark	0.822122	0.818906	0.768119	0.824792	1.13125	1.0739	0.988729	1.09716	1.06963	0.957604	1.03507	0.820698
82	Dark	0.81501	0.804847	0.821957	0.815132	1.12786	1.11161	0.991337	1.07058	1.01843	0.890237	1.01792	0.91784
83	Dark	0.834016	0.798237	0.793502	0.809233	1.15656	1.11395	1.01322	1.05609	0.914717	0.945391	1.09503	0.854645
84	Dark	0.729483	0.78705	0.77777	0.779873	1.12727	1.09306	0.938253	1.05594	0.904174	1.06992	1.09595	0.891505
85	Dark	0.714564	0.787302	0.766904	0.767744	1.122	1.09095	1.06551	1.08279	0.848425	1.06916	1.05697	0.925034
86	Dark	0.743697	0.7615	0.808532	0.8412	1.12717	1.10865	1.02083	1.12176	0.94334	1.08197	1.08193	0.963858
87	Dark	0.806995	0.786757	0.79185	0.805621	1.13815	1.10355	1.05384	1.09204	0.871718	1.06772	1.04849	1.02929
88	Dark	0.82273	0.824773	0.792192	0.805853	1.1155	1.10808	1.07906	1.11847	1.02652	1.11012	0.966348	1.04639
89	Dark	0.765908	0.70508	0.801783	0.73837	1.12032	1.10335	1.05811	1.09297	1.04442	1.04448	0.868519	1.04232
90	Dark	0.760865	0.681699	0.778803	0.701984	1.12065	1.1002	1.05893	1.03699	1.02985	0.958555	0.863413	1.0515
91	Light	0.88172	0.806073	0.822717	0.813101	1.13479	1.09186	1.05451	1.00877	1.05194	0.904349	0.850693	1.0041
92	Light	0.980373	1.0209	1.03052	1.0328	1.12283	1.08147	0.963745	0.907803	0.927743	0.916903	0.834779	1.05279
93	Light	1.05397	1.05084	1.06928	1.05493	1.09077	1.01226	0.878576	0.972366	0.893118	0.874273	0.901039	0.949951
94	Light	1.04856	1.07889	1.10295	1.06988	1.09333	1.01699	0.862433	0.88461	0.857923	0.845945	0.89967	0.944543
95	Light	1.09731	1.09779	1.10864	1.09099	1.10436	1.0005	0.901313	0.85189	0.846992	0.895299	0.876807	0.888079
96	Light	1.06529	1.07904	1.08089	1.06766	1.0354	0.935076	0.914464	0.881903	1.0096	1.04493	0.830961	0.879415
97	Light	1.12204	1.13093	1.10668	1.08372	1.02399	0.956289	0.81478	0.879798	0.869063	0.89903	1.02172	1.00714
98	Light	1.10183	1.10684	1.10119	1.09478	0.99692	0.896397	0.841805	0.867001	0.846355	0.921134	0.878528	0.880211
99	Light	1.09483	1.1067	1.11214	1.08638	0.952985	0.884848	0.826219	0.812177	0.838307	0.903649	0.892897	0.856406
100	Light	1.15322	1.07492	1.10456	1.08854	0.896285	0.834087	0.86167	0.823909	0.91687	0.920396	0.993232	0.833658
101	Light	1.10014	1.10801	1.10201	1.10635	0.875623	0.842351	0.81396	0.808968	0.897836	0.992867	0.865647	0.860022
102	Light	1.12065	1.13483	1.0956	1.08556	0.889906	0.828566	0.829543	0.812159	0.830107	0.989462	0.852035	0.926276
103	Light	1.08773	1.10639	1.07391	1.10625	0.85758	0.86145	0.778616	0.863262	0.811014	0.903759	0.853436	0.955611
104	Light	1.0851	1.0833	1.08053	1.08491	0.877512	0.809006	0.807526	0.834729	0.937126	0.888025	0.964127	0.926493
105	Light	1.14193	1.12244	1.098	1.10428	0.893392	0.835215	0.809123	0.78722	0.893121	0.901962	0.901568	0.860093
106	Light	1.12785	1.15989	1.1163	1.11463	0.881045	0.816802	0.861317	0.792158	0.879107	0.911536	1.00242	0.909753
107	Light	1.05649	1.06011	1.06864	1.12297	0.842931	0.850639	0.860431	0.770914	0.95131	0.962897	0.922219	0.993377
108	Light	1.0938	1.13528	1.11649	1.14719	0.824082	0.823086	0.79846	0.810434	0.884242	1.07379	0.896636	0.892629
109	Light	1.17024	1.12043	1.12653	1.14249	0.809833	0.804722	0.79005	0.868755	0.873248	0.958998	0.918154	0.876961
110	Light	1.1115	1.13639	1.11709	1.11575	0.866787	0.79241	0.783394	0.865032	1.02505	0.904659	0.999691	0.977498
111	Light	1.10689	1.12117	1.09008	1.11151	0.898002	0.814708	0.81913	0.777248	1.08025	0.888964	1.03428	0.892587
112	Light	1.11677	1.08741	1.10743	1.11094	0.796147	0.848983	0.837135	0.786371	0.96405	0.973148	0.929281	0.911313
113	Light	1.11023	1.13303	1.15868	1.191	0.821229	0.794043	0.775433	0.859002	0.915568	0.987349	0.947958	1.00906
114	Light	1.09918	1.13159	1.12619	1.12975	0.843372	0.794068	0.777087	0.82221	1.06363	0.865995	0.959648	0.989689
115	Dark	1.13841	1.11729	1.09923	1.09897	1.02255	0.962189	0.979993	0.998908	1.03157	1.00869	1.04098	0.90019
116	Dark	1.09691	1.13351	1.09029	1.10277	1.12747	1.05985	1.04775	1.0876	1.01056	1.08479	1.0324	0.964557
117	Dark	1.10284	1.09615	1.09055	1.07626	1.11676	1.05625	1.04814	1.10119	1.02676	1.02477	1.01596	0.905034
118	Dark	1.10039	1.07874	1.04932	1.07441	1.15753	1.05233	1.03534	1.07735	1.08085	1.05388	1.03033	0.875914
119	Dark	1.08036	1.11973	1.00052	1.06422	1.12715	1.10078	1.06281	1.12079	1.06318	1.0633	1.0716	0.860878
120	Dark	1.09757	1.01278	1.01216	1.06082	1.16532	1.13642	1.06751	1.12862	1.09446	1.06256	1.08607	0.886802
121	Dark	1.01707	0.986919	0.999988	1.02506	1.17876	1.13517	1.06863	1.14812	1.10941	1.00709	1.09986	0.906403
122	Dark	1.00537	0.968406	0.948114	0.950219	1.16549	1.09769	1.06458	1.11475	1.11407	1.01804	1.10147	0.841955
123	Dark	1.00255	0.913261	0.926431	0.939746	1.13012	1.11564	1.05665	1.11565	1.05771	1.05855	1.08002	0.910175
124	Dark	0.936843	0.882586	0.898469	0.925058	1.14252	1.11879	1.08826	1.12617	1.01162	1.0606	1.09242	0.937701
125	Dark	0.943913	0.888669	0.870074	0.882661	1.15228	1.12632	1.08058	1.11862	1.11251	0.927857	1.09018	1.04123
126	Dark	0.854153	0.820299	0.816418	0.809852	1.16849	1.13766	1.07322	1.12904	1.09506	0.928826	1.00643	0.903502
127	Dark	0.904985	0.900313	0.82911	0.86326	1.17492	1.12865	1.00307	1.14332	1.08625	0.942322	0.919153	0.995439
128	Dark	0.908317	0.840699	0.820454	0.866208	1.17084	1.14574	0.988332	1.10124	1.05778	0.953032	0.909854	1.00323
129	Dark	0.82124	0.855151	0.809945	0.873127	1.15241	1.11596	1.05105	1.11841	1.00049	0.995933	0.981816	1.01997
130	Dark	0.784885	0.786496	0.842451	0.763898	1.15174	1.12232	0.98849	1.1281	0.995923	0.978117	1.06554	1.04026
131	Dark	0.868437	0.801839	0.844056	0.822705	1.15873	1.1098	1.00927	1.12343	1.02279	1.04083	1.05452	0.990133
132	Dark	0.85199	0.82541	0.796241	0.772656	1.16068	1.12313	1.08444	1.14486	0.924169	0.968063	1.01755	0.937318
133	Dark	0.897808	0.848451	0.811686	0.787164	1.18227	1.11648	0.9779	1.13278	0.904342	1.00214	0.887647	0.900414
134	Dark	0.848872	0.855005	0.811926	0.84318	1.17631	1.12763	1.10536	1.12091	0.928627	0.977728	0.83719	0.99818
135	Dark	0.766785	0.862937	0.800114	0.838451	1.1565	1.10431	1.08262	1.11495	1.07996	0.957902	0.825123	1.02618
136	Dark	0.859157	0.850616	0.849386	0.807116	1.13881	1.15637	1.08429	1.12803	1.05833	0.986608	0.884554	1.02074
137	Dark	0.700516	0.795602	0.774552	0.752513	1.15903	1.1358	1.07524	1.11725	1.05521	0.880438	0.828206	1.0279
138	Dark	0.883833	0.822924	0.77865	0.812315	1.14007	1.11631	1.00029	1.098	0.954399	0.85526	0.82506	0.983644
139	Light	0.824443	0.845751	0.817313	0.923858	1.16947	1.07603	0.987734	1.0796	1.05239	0.882081	0.895831	0.944609
140	Light	1.12472	1.08659	1.10233	1.08096	1.17192	0.974723	0.962841	1.06643	1.05619	0.988802	0.809363	1.0281
141	Light	1.13782	1.11858	1.12444	1.11081	1.11848	0.951713	0.920548	1.08732	0.925187	0.913941	0.850045	0.964624
142	Light	1.14039	1.12491	1.14731	1.13155	1.03196	0.933755	0.940163	1.03637	0.908969	0.814615	1.08199	1.00172
143	Light	1.13528	1.1542	1.10692	1.0983	1.03974	0.902222	0.826265	1.0211	0.885931	0.82796	0.992389	0.960095
144	Light	1.1195	1.15625	1.11911	1.18776	0.93952	0.846969	0.784377	0.927449	0.943602	0.837489	1.06156	1.01276
145	Light	1.15051	1.16159	1.15179	1.14358	0.951168	0.871112	0.80889	0.926358	0.897398	0.824473	0.913771	0.971781
146	Light	1.21051	1.14163	1.13955	1.11835	0.971981	0.889295	0.812528	0.935202	0.855541	0.990156	1.02688	0.896334
147	Light	1.14831	1.16113	1.15318	1.15037	0.854066	0.890276	0.81763	0.865132	0.854265	0.90261	0.942521	0.912955
148	Light	1.1349	1.13269	1.12745	1.13068	0.849915	0.823744	0.840894	0.860656	0.892348	0.850236	0.899428	0.995942
149	Light	1.21084	1.15788	1.14697	1.14654	0.836047	0.824528	0.838343	0.816658	0.931523	0.836353	1.04323	1.0087
150	Light	1.19047	1.18267	1.13676	1.16962	0.835441	0.829985	0.783589	0.873815	0.830096	0.833025	0.917542	0.911173
151	Light	1.14761	1.16016	1.15497	1.15527	0.875949	0.830279	0.82819	0.82331	0.92979	0.845753	1.05151	0.877658
152	Light	1.18585	1.17731	1.15793	1.20805	0.851966	0.815372	0.844686	0.891646	0.884229	0.891159	1.07839	0.862158
153	Light	1.13643	1.10758	1.13393	1.14423	0.828693	0.807083	0.779893	0.876076	0.84187	0.999026	0.970811	1.01261
154	Light	1.20779	1.10296	1.12289	1.18844	0.863211	0.889929	0.845747	0.82388	0.866067	0.868917	1.0012	0.857474
155	Light	1.12623	1.10964	1.11634	1.11765	0.830863	0.798411	0.81327	0.811851	0.986597	0.914066	1.01842	0.930734
156	Light	1.18862	1.11891	1.18053	1.16983	0.832356	0.815565	0.793575	0.812491	0.929703	0.84874	0.93576	0.949037
157	Light	1.17318	1.16292	1.16491	1.19317	0.837378	0.837171	0.800971	0.877898	0.896716	0.83415	0.929542	0.965011
158	Light	1.19919	1.17556	1.14432	1.18384	0.834939	0.835621	0.798132	0.795662	0.868913	0.931072	1.07824	0.901061
159	Light	1.18058	1.17101	1.13919	1.13432	0.803314	0.790813	0.857364	0.826692	0.867617	0.947754	0.99205	0.884764
160	Light	1.13184	1.13986	1.17206	1.17626	0.827327	0.814878	0.876582	0.838831	1.05818	0.8664	1.05575	1.01173
161	Light	1.13146	1.13469	1.16841	1.14312	0.852792	0.815623	0.746101	0.844821	0.974662	1.02497	0.983958	0.988183
162	Light	1.16186	1.14866	1.1443	1.14379	0.826068	0.862584	0.791232	0.782833	0.974517	0.96384	1.04935	1.00627
163	Dark	1.16715	1.13466	1.11959	1.10969	1.01478	1.01808	1.02027	1.07335	1.01991	1.03036	1.05712	1.01214
164	Dark	1.16255	1.15912	1.13388	1.167	1.13018	1.07943	1.05235	1.0916	1.07343	0.968253	1.09633	1.0024
165	Dark	1.18927	1.16059	1.12353	1.14764	1.16116	1.11485	1.09085	1.16525	1.05736	1.01052	1.08361	0.998226
166	Dark	1.16667	1.12057	1.08535	1.11421	1.19284	1.13379	1.10784	1.13995	1.09552	1.0292	1.10051	0.921824
167	Dark	1.1361	1.15154	1.06317	1.1535	1.18989	1.12779	1.10401	1.14421	1.09686	1.05535	1.09626	0.926225
168	Dark	1.12318	1.03925	0.985749	1.02722	1.16811	1.1183	1.10488	1.14213	1.08049	1.00106	1.0939	0.866969
169	Dark	1.0594	0.943977	0.918797	1.00879	1.22248	1.13769	1.0957	1.13668	1.11735	0.933328	1.11791	0.932849
170	Dark	1.04357	0.924887	0.913069	0.95866	1.16933	1.14492	1.10179	1.15972	1.10269	1.06835	1.09598	0.955288
171	Dark	1.00193	0.922949	0.923619	0.951568	1.17845	1.14687	1.11696	1.172	1.07267	1.05085	1.13125	0.902016
172	Dark	0.998538	0.888404	0.903997	0.907405	1.20413	1.17217	1.12162	1.13789	1.05353	1.05372	1.1041	0.94071
173	Dark	0.992695	0.890706	0.858944	0.855175	1.18321	1.16125	1.12515	1.14788	0.955947	1.01516	1.09753	0.911911
174	Dark	0.891523	0.892522	0.931149	0.840713	1.18327	1.15869	1.1309	1.1593	0.942169	1.04379	1.04484	0.970006
175	Dark	0.858037	0.814044	0.893785	0.87506	1.18687	1.14792	1.08309	1.13052	1.05175	0.99459	0.969393	0.956866
176	Dark	0.876402	0.793373	0.870894	0.908335	1.23017	1.13977	1.09159	1.16353	1.11444	0.921583	0.869177	1.03245
177	Dark	0.948933	0.866173	0.809662	0.898853	1.23539	1.13548	1.05828	1.15105	1.08788	0.973878	0.858563	0.993294
178	Dark	0.911097	0.844538	0.862124	0.808782	1.20548	1.13912	1.08005	1.16716	1.00571	0.926979	0.872692	1.03862
179	Dark	0.813677	0.780623	0.81552	0.813063	1.24012	1.17382	1.10887	1.18406	0.951451	0.908572	0.876202	1.05242
180	Dark	0.828635	0.806201	0.81348	0.857184	1.18592	1.15514	1.06545	1.15452	0.937589	0.918821	0.842697	1.02026
181	Dark	0.878182	0.798268	0.826109	0.849792	1.17041	1.14781	1.09393	1.16989	0.970504	1.02004	0.798569	0.984167
182	Dark	0.855176	0.80707	0.816003	0.885344	1.16264	1.17334	1.11904	1.16047	1.01586	0.974711	0.820192	1.02553
183	Dark	0.853372	0.841829	0.808324	0.788002	1.14996	1.1213	1.0773	1.13205	1.07308	0.931295	0.809628	1.04546
184	Dark	0.777093	0.878583	0.875435	0.856089	1.17193	1.16618	1.09026	1.12291	1.09265	0.932917	0.796398	1.0636
185	Dark	0.74729	0.798472	0.818518	0.835724	1.16719	1.16753	1.07445	1.09364	1.03699	0.938203	0.75564	1.0202
186	Dark	0.798509	0.808127	0.792228	0.834753	1.14271	1.16102	1.10026	1.07128	0.879865	0.828597	0.770394	1.02135
187	Light	0.862283	0.842783	0.854609	0.9286	1.0866	1.07706	1.01877	1.01235	0.977836	0.86639	0.888456	0.99989
188	Light	1.15757	1.12517	1.12845	1.12338	1.04529	1.04986	0.914198	0.982865	0.982525	1.05582	1.09251	0.927621
189	Light	1.14009	1.16772	1.14601	1.13418	1.04781	1.01609	0.958808	1.01289	0.849108	0.96091	1.09547	0.940166
190	Light	1.16939	1.14062	1.13251	1.1431	0.932449	0.955379	0.859634	0.89683	0.928504	0.922455	1.07236	0.828405
191	Light	1.1845	1.16216	1.13646	1.15642	0.901402	0.984037	0.871907	0.916248	0.990838	1.06616	1.08904	0.838717
192	Light	1.16752	1.21809	1.15755	1.20561	0.895989	0.962758	0.857693	0.847912	0.855395	0.956869	1.08394	0.850445
193	Light	1.16427	1.14883	1.15495	1.16819	0.841884	0.882587	0.897625	0.83515	0.827353	0.897139	1.12529	1.03207
194	Light	1.21609	1.15088	1.189	1.16929	0.836468	0.840751	0.844936	0.884765	0.966394	1.0244	1.11593	1.04379
195	Light	1.23506	1.22151	1.13801	1.22673	0.826592	0.877915	0.790881	0.783299	0.854384	0.92202	1.11784	0.942031
196	Light	1.24301	1.16953	1.16302	1.22008	0.817371	0.833621	0.814752	0.805331	0.831832	1.00139	1.12711	0.919391
197	Light	1.18273	1.22714	1.19768	1.15426	0.842864	0.835695	0.818857	0.876331	0.837911	0.980396	1.11333	1.07769
198	Light	1.17335	1.23858	1.16366	1.19976	0.856134	0.812097	0.872032	0.809155	0.9042	1.03981	1.14448	0.960197
199	Light	1.1762	1.16	1.09714	1.23577	0.819927	0.826266	0.827971	0.794049	0.827741	0.970751	1.1024	0.931235
200	Light	1.20566	1.19141	1.04756	1.17573	0.796338	0.80755	0.764827	0.801407	0.832263	0.910715	1.11539	0.914184
201	Light	1.22418	1.16924	1.02331	1.19914	0.827785	0.842138	0.804413	0.861827	0.874934	0.983556	1.08906	0.962975
202	Light	1.17896	1.20697	1.05376	1.19285	0.81541	0.845325	0.818645	0.824935	0.838682	0.984797	1.0914	0.880107
203	Light	1.20606	1.20939	0.916904	1.16022	0.840405	0.786653	0.870256	0.795503	0.837948	0.946522	1.12117	0.868747
204	Light	1.21093	1.20367	0.849763	1.18434	0.793319	0.808576	0.780576	0.825113	0.825493	0.930573	1.08024	0.884566
205	Light	1.17723	1.17495	0.839617	1.22628	0.815653	0.821074	0.805647	0.820695	0.843191	0.927469	1.06513	1.02308
206	Light	1.16549	1.14884	0.832671	1.16195	0.825905	0.872226	0.817335	0.816188	0.880757	1.04624	1.10625	0.950377
207	Light	1.15595	1.19522	0.842506	1.14627	0.85484	0.772602	0.852843	0.825735	0.942173	0.952977	1.09815	0.921069
208	Light	1.20833	1.17097	0.83312	1.18109	0.810929	0.782829	0.834878	0.794898	0.913092	1.05755	1.06923	1.04177
209	Light	1.20151	1.17268	0.782402	1.17365	0.80068	0.796348	0.775165	0.87314	0.850616	1.08083	1.11209	1.05942
210	Light	1.15097	1.19553	0.787612	1.20327	0.83359	0.840662	0.82638	0.803815	0.899634	0.99136	1.10499	1.0137
211	Dark	1.17199	1.16206	0.803233	1.16666	1.04285	0.998094	1.00028	1.07093	0.907222	1.02665	1.11179	1.03093
212	Dark	1.18537	1.18998	0.793016	1.17793	1.16365	1.09792	1.07832	1.15545	0.939937	1.06409	1.1165	1.03737
213	Dark	1.1548	1.20758	0.788161	1.14169	1.19148	1.11585	1.0906	1.12463	0.975662	1.05293	1.12807	1.06276
214	Dark	1.13927	1.14489	0.78837	1.09	1.17282	1.12584	1.06866	1.13106	0.887918	1.07107	1.11605	1.04001
215	Dark	1.07207	1.0976	0.75973	1.03786	1.1708	1.11305	1.09731	1.14168	0.851553	1.07556	1.1042	1.01362
216	Dark	1.0023	1.08237	0.73308	0.979846	1.20746	1.15996	1.11829	1.13122	0.847982	1.06014	1.12518	1.02283
217	Dark	1.00509	1.00048	0.830054	0.919293	1.17236	1.16796	1.10292	1.19169	0.842036	1.09333	1.12874	1.03345
218	Dark	0.884651	0.902815	0.800037	0.925948	1.16736	1.14883	1.11285	1.16553	0.830771	1.00059	1.08928	1.03325
219	Dark	0.959388	0.87805	0.779718	0.886985	1.17154	1.16163	1.12334	1.12895	0.815852	1.01786	0.991615	1.07607
220	Dark	0.90764	0.883568	0.74064	0.803	1.16515	1.15491	1.11803	1.13876	0.783138	1.03632	0.93688	1.06292
221	Dark	0.836846	0.879564	0.747827	0.809515	1.19478	1.17301	1.11532	1.15095	0.783331	1.09613	0.894665	1.02732
222	Dark	0.839179	0.791349	0.775317	0.853048	1.18589	1.16962	1.13048	1.21421	0.798996	1.09552	0.824192	1.0826
223	Dark	0.815871	0.846014	0.793844	0.849554	1.22028	1.20182	1.10577	1.19191	0.806438	1.08124	0.855633	1.05699
224	Dark	0.869525	0.856284	0.804235	0.804286	1.20294	1.15046	1.08619	1.1868	0.796152	1.04521	0.865425	1.04969
225	Dark	0.822384	0.828159	0.737635	0.78155	1.22539	1.13727	1.01099	1.1851	0.801132	0.962048	0.813341	1.07666
226	Dark	0.770748	0.863537	0.729866	0.832937	1.19435	1.16844	1.03598	1.14683	0.759805	0.948281	0.796381	1.03313
227	Dark	0.859638	0.84672	0.774326	0.841766	1.18549	1.15763	1.01112	1.16437	0.748427	0.887675	0.783165	0.981367
228	Dark	0.856912	0.760109	0.828321	0.878758	1.20866	1.1784	1.0063	1.17049	0.801643	0.990579	0.811805	0.973534
229	Dark	0.852827	0.805386	0.751132	0.783654	1.20034	1.1607	1.08603	1.20926	0.814952	1.08278	0.806983	1.07215
230	Dark	0.822641	0.86329	0.751598	0.80719	1.17473	1.16162	1.09022	1.15551	0.804355	1.01785	0.772903	1.05481
231	Dark	0.802746	0.821008	0.815047	0.81938	1.18139	1.17135	1.04909	1.15447	0.802839	1.03404	0.807885	1.01916
232	Dark	0.837766	0.869048	0.758668	0.844173	1.18686	1.17457	1.09346	1.1331	0.716115	0.905595	0.802289	1.00628
233	Dark	0.81987	0.842924	0.717631	0.827953	1.16685	1.16063	1.0823	1.18731	0.71153	0.875361	0.771491	1.08429
234	Dark	0.856542	0.800516	0.836622	0.841919	1.13565	1.14496	1.02982	1.15819	0.758133	0.815448	0.783536	1.04967
235	Light	0.831894	0.848188	0.815389	0.882047	1.17162	1.0693	1.00212	1.08355	0.804007	0.814976	0.787805	1.07524
236	Light	1.15424	1.12051	0.808869	1.12073	1.08216	0.979108	0.934639	1.07295	0.720822	0.800696	0.784485	1.06535
237	Light	1.19899	1.15517	0.770851	1.15579	1.04103	0.97237	0.899856	0.9891	0.746606	0.824863	0.783505	0.961643
238	Light	1.18117	1.14189	0.752935	1.1018	1.03978	0.910978	0.834052	0.972427	0.76302	0.839739	0.812568	0.937017
239	Light	1.23751	1.24203	0.778836	1.09852	0.967857	0.841608	0.80661	0.95992	0.711309	0.796261	0.808266	1.04159
240	Light	1.23257	1.23998	0.736992	1.13997	0.898281	0.883103	0.816952	0.906869	0.785529	0.794428	0.787617	0.983011
241	Light	1.17697	1.1919	0.724018	1.04431	0.858164	0.850958	0.838202	0.877323	0.808152	0.810249	0.854165	0.905566
242	Light	1.13149	1.14836	0.852687	1.13415	0.871937	0.799317	0.796947	0.85274	1.03434	1.07883	1.11503	0.921418
243	Light	1.17022	1.16744	1.08387	1.16621	0.845588	0.871825	0.792917	0.832026	1.04882	1.06119	1.10073	0.973343
244	Light	1.21042	1.18369	1.10561	1.14391	0.813702	0.809226	0.803229	0.844606	1.08861	1.06157	1.12074	0.903158
245	Light	1.22742	1.15538	1.11346	1.18486	0.806321	0.785389	0.782622	0.866107	1.06196	1.1105	1.14687	0.873444
246	Light	1.1929	1.22966	1.14612	1.21635	0.86238	0.810855	0.884546	0.824821	1.08388	1.10529	1.14532	0.920466
247	Light	1.15984	1.20448	1.14326	1.1524	0.817158	0.808512	0.77417	0.812958	1.08438	1.08958	1.15123	1.00374
248	Light	1.21305	1.21434	1.15854	1.20918	0.799744	0.784892	0.781802	0.827126	1.07865	1.05887	1.13382	0.884518
249	Light	1.21641	1.16759	1.13859	1.20042	0.827875	0.861943	0.874186	0.825412	1.08201	1.10766	1.1546	0.872676
250	Light	1.26473	1.24561	1.13699	1.19094	0.830463	0.852663	0.779191	0.816138	1.09736	1.13029	1.13296	1.00079
251	Light	1.20885	1.1591	1.16876	1.23543	0.817108	0.781429	0.788806	0.803821	1.07427	1.06453	1.14493	0.932597
252	Light	1.23016	1.15935	1.16322	1.24511	0.810987	0.801658	0.796001	0.820941	1.10628	1.08592	1.1277	0.887353
253	Light	1.16628	1.2433	1.14402	1.17481	0.851592	0.805644	0.906116	0.862743	1.10453	1.11862	1.1464	0.852053
254	Light	1.16608	1.2322	1.15109	1.19343	0.817171	0.819073	0.854817	0.807277	1.09276	1.13176	1.15018	0.941539
255	Light	1.21467	1.16838	1.13468	1.21668	0.792459	0.79077	0.767918	0.806083	1.08711	1.08536	1.14723	1.0306
256	Light	1.20388	1.20572	1.13074	1.18609	0.820582	0.802927	0.786969	0.808279	1.09999	1.15049	1.18241	1.0674
257	Light	1.17036	1.19263	1.1292	1.1756	0.855333	0.796696	0.817824	0.84223	1.1102	1.10309	1.1503	1.02677
258	Light	1.19221	1.22643	1.16447	1.22701	0.837706	0.832798	0.822368	0.843552	1.07377	1.10141	1.13869	1.0243
259	Dark	1.18645	1.17185	1.14955	1.16198	1.03402	1.00052	1.04363	1.08607	1.09047	1.13434	1.13069	1.08974
260	Dark	1.21274	1.20905	1.16726	1.20029	1.15966	1.12361	1.12565	1.18401	1.09847	1.11497	1.13081	1.07689
261	Dark	1.15222	1.14656	1.13824	1.1304	1.19146	1.09431	1.10693	1.14905	1.10349	1.12587	1.12921	0.993833
262	Dark	1.10227	1.08725	1.1523	1.10313	1.17416	1.08922	1.0948	1.13176	1.07156	1.13237	1.13035	1.04899
263	Dark	1.04409	1.03207	1.18521	1.06391	1.18114	1.09425	1.13868	1.16659	1.11009	1.11522	1.1156	1.04122
264	Dark	1.0167	0.958126	1.14642	0.970758	1.17744	1.12668	1.14833	1.1555	1.10356	1.13671	1.1457	1.04047
265	Dark	0.948525	0.874494	1.16713	0.925751	1.20728	1.14436	1.12393	1.17257	1.09027	1.11425	1.13999	1.04359
266	Dark	0.87255	0.857736	1.11472	0.830038	1.1977	1.13598	1.12524	1.16126	1.11971	1.11282	1.11221	1.05487
267	Dark	0.947339	0.916484	1.11	0.919947	1.1952	1.1658	1.12617	1.16979	1.08952	1.1339	1.11086	1.0823
268	Dark	0.882768	0.823104	1.01604	0.860891	1.20003	1.14607	1.13166	1.19198	1.09346	1.13334	1.0137	1.09871
269	Dark	0.839254	0.857729	1.01218	0.838197	1.19863	1.14725	1.12798	1.20629	1.10681	1.13228	0.9479	1.08959
270	Dark	0.801379	0.78991	0.981535	0.806987	1.21278	1.15708	1.1392	1.16227	1.09688	1.1159	0.848815	1.08065
271	Dark	0.803048	0.801465	0.948993	0.843009	1.23092	1.18451	1.1511	1.17142	1.1005	1.1125	0.884244	1.02542
272	Dark	0.811984	0.843109	0.961736	0.789041	1.20093	1.12644	1.14121	1.16012	1.10245	1.13151	0.930586	0.967871
273	Dark	0.86508	0.78067	0.965317	0.795378	1.18561	1.17819	1.16459	1.19197	1.09896	1.12735	0.833912	1.07707
274	Dark	0.834722	0.791848	0.838644	0.835942	1.18796	1.15434	1.12427	1.15096	1.10674	1.11903	0.824802	1.05582
275	Dark	0.807635	0.815983	0.903808	0.82281	1.13455	1.15711	1.12513	1.18589	1.08373	1.12904	0.821274	1.05974
276	Dark	0.787584	0.840439	0.835653	0.871555	1.17173	1.16749	1.13204	1.18372	1.11534	1.13213	0.849335	1.08064
277	Dark	0.857358	0.788315	0.878875	0.786488	1.16117	1.1061	1.1247	1.1675	1.1333	1.11773	0.822439	1.10425
278	Dark	0.787088	0.871931	0.878478	0.788058	1.03719	1.18085	1.1496	1.18027	1.09976	1.10472	0.847095	0.979064
279	Dark	0.818461	0.81394	0.880714	0.786142	0.917322	1.1518	1.12457	1.1621	1.09261	1.13414	0.797311	0.924684
280	Dark	0.837722	0.818891	0.890001	0.841125	0.869674	1.10778	1.10654	1.12671	1.08607	1.13971	0.788166	1.00844
281	Dark	0.833055	0.803133	0.796126	0.818326	0.829857	0.997972	1.12821	1.1443	1.11447	1.13898	0.797476	1.0632
282	Dark	0.788331	0.879576	0.799224	0.839927	0.807446	0.879899	1.13299	1.10084	1.10557	1.14541	0.815066	1.09036
283	Light	0.842881	0.832913	0.931967	0.923707	0.815571	0.872667	1.11063	1.02205	1.11085	1.1446	0.83025	1.07166
284	Light	1.15762	1.13904	1.13437	1.12929	0.790335	0.811163	1.06495	0.969939	1.11685	1.11256	0.782559	1.09043
285	Light	1.19144	1.16593	1.17471	1.1677	0.803006	0.80788	0.981422	0.943537	1.10052	1.08221	0.803434	1.0232
286	Light	1.21717	1.20094	1.16298	1.18758	0.801032	0.860871	1.0358	0.902392	1.05134	0.978153	0.795935	0.956616
287	Light	1.24983	1.26582	1.17868	1.18244	0.814473	0.838588	0.939189	0.892951	1.03293	0.960919	0.864299	0.971138
288	Light	1.19815	1.17272	1.15259	1.15208	0.801892	0.83173	0.901973	0.854055	1.00485	1.07094	1.1081	0.895673
289	Light	1.1771	1.16208	1.16558	1.12518	0.799719	0.820426	0.886681	0.860209	1.00404	1.10863	1.15428	0.864271
290	Light	1.1799	1.15953	1.14666	1.14097	0.814404	0.822179	0.884348	0.850745	1.06386	1.01071	1.13874	1.06683
291	Light	1.16107	1.18615	1.17997	1.17885	0.772029	0.781899	0.792631	0.821195	0.962679	1.11374	1.04151	1.02637
292	Light	1.21675	1.18017	1.16847	1.10327	0.813906	0.773918	0.810859	0.821455	0.916851	1.02786	1.15881	1.0613
293	Light	1.24486	1.24644	1.21998	1.1463	0.784382	0.785544	0.801576	0.791049	1.05342	1.10177	1.13538	0.915618
294	Light	1.19219	1.20736	1.1762	1.17752	0.78719	0.754348	0.887935	0.781604	0.989367	1.06342	1.08244	0.895992
295	Light	1.20826	1.17724	1.1708	1.10003	0.846516	0.784205	0.778206	0.773443	0.975241	1.08052	1.11952	0.872336
296	Light	1.19251	1.16656	1.20955	1.07757	0.807435	0.774891	0.776102	0.838973	1.09969	1.10235	1.13198	0.885336
297	Light	1.18585	1.20856	1.20096	1.14163	0.79206	0.836067	0.802446	0.800153	1.03625	1.02981	1.15297	0.866139
298	Light	1.12806	1.23881	1.24286	1.17221	0.794763	0.86694	0.820487	0.858642	1.05692	0.965914	1.04647	0.88193
299	Light	1.12244	1.18659	1.16618	1.09192	0.805763	0.796149	0.873633	0.805437	1.00226	1.05841	1.08885	1.08385
300	Light	1.18952	1.2368	1.16882	1.0417	0.8121	0.782124	0.804079	0.815218	1.11562	1.09764	1.10095	0.951258
301	Light	1.14245	1.2302	1.19284	1.12031	0.814448	0.826424	0.816367	0.818434	1.08889	1.10477	1.14025	0.923859
302	Light	1.21945	1.19339	1.23701	1.09093	0.836618	0.845912	0.811199	0.797573	1.07639	1.02451	1.10164	0.877239
303	Light	1.16997	1.18558	1.18148	1.03974	0.819302	0.792856	0.810097	0.789884	1.08146	1.12319	1.076	0.896285
304	Light	1.19943	1.1642	1.1603	1.13414	0.787207	0.822889	0.833633	0.827216	1.12536	1.05703	1.15998	1.02312
305	Light	1.21199	1.19074	1.22946	1.23197	0.811933	0.846879	0.845948	0.860487	1.15158	1.1294	1.14604	0.922709
306	Light	1.21883	1.17532	1.18442	1.18978	0.821878	0.763315	0.791635	0.842455	1.14959	1.14176	1.12593	1.0183
307	Dark	1.15522	1.16046	1.16295	1.19285	0.957778	0.977098	1.05032	0.954861	1.12234	1.1696	1.1222	0.922817
308	Dark	1.08161	1.14113	1.19407	1.14866	1.12451	1.10627	1.17869	1.04727	1.1357	1.13274	1.14492	1.04066
309	Dark	0.95395	1.00091	1.16423	1.18892	1.15445	1.18598	1.16515	1.07	1.17062	1.15915	1.1435	1.02442
310	Dark	0.953044	0.959552	1.15683	1.18788	1.15707	1.15609	1.16775	1.14478	1.1264	1.16048	1.1466	1.07239
311	Dark	0.954915	0.895397	1.13576	1.18697	1.1735	1.14697	1.12845	1.14116	1.14746	1.17179	1.16001	1.10981
312	Dark	0.878468	0.863555	1.14333	1.17305	1.19357	1.1841	1.18103	1.12723	1.14751	1.13818	1.19758	1.13195
313	Dark	0.804511	0.818844	1.08805	1.15665	1.18672	1.16434	1.17869	1.12701	1.12723	1.16671	1.13463	1.11206
314	Dark	0.851815	0.833132	1.08866	1.19396	1.19832	1.18816	1.1865	1.16152	1.16241	1.1416	1.22619	1.10974
315	Dark	0.866484	0.840417	0.933055	1.25275	1.19764	1.16603	1.15919	1.15216	1.15161	1.16723	1.14697	1.11337
316	Dark	0.796892	0.861483	0.93177	1.17347	1.22518	1.16542	1.17578	1.13112	1.13638	1.17564	1.14119	1.13011
317	Dark	0.881529	0.771525	0.980158	1.19661	1.2844	1.1884	1.1677	1.12127	1.12454	1.18945	1.16451	1.03585
318	Dark	0.853289	0.789435	0.973715	1.16665	1.18775	1.16676	1.15578	1.17429	1.12065	1.14605	1.15236	0.956753
319	Dark	0.822903	0.772326	0.902146	1.12521	1.20881	1.15993	1.14902	1.12384	1.12712	1.15468	1.10993	0.915659
320	Dark	0.86145	0.759405	0.872456	1.122	1.23467	1.21168	1.17445	1.13037	1.08329	1.17293	1.00363	0.847266
321	Dark	0.778877	0.804504	0.910146	1.10484	1.20625	1.17917	1.16351	1.13465	1.0216	1.18317	1.04177	0.863199
322	Dark	0.758018	0.758559	0.874364	1.14854	1.20013	1.16867	1.19333	1.16057	1.00095	1.1571	1.03493	0.925076
323	Dark	0.782599	0.838371	0.863197	1.09934	1.18658	1.16641	1.1818	1.13651	0.958426	1.14089	0.92973	1.01293
324	Dark	0.833481	0.846043	0.904079	1.11198	1.19001	1.15669	1.15128	1.16131	0.954528	1.12478	0.948328	0.997113
325	Dark	0.819701	0.841728	0.815271	0.995133	1.18136	1.20131	1.19352	1.15103	1.02256	1.14605	0.972939	0.858335
326	Dark	0.783738	0.795969	0.818567	1.06306	1.23656	1.19985	1.17657	1.13149	0.936685	1.13219	0.882483	0.814911
327	Dark	0.826163	0.834842	0.844971	0.975563	1.18327	1.1828	1.15707	1.14687	1.02512	1.14551	0.865405	0.84655
328	Dark	0.827594	0.816399	0.795451	0.931267	1.18811	1.16074	1.16369	1.13019	1.05106	1.12748	0.858843	1.03381
329	Dark	0.748499	0.840174	0.861973	1.04229	1.17976	1.17905	1.16321	1.07669	1.08011	1.15247	0.997849	1.0425
330	Dark	0.789641	0.782174	0.82848	1.05594	1.20205	1.17159	1.16313	0.988345	1.11805	1.10966	1.05708	0.992834
331	Light	0.833278	0.806801	0.894437	0.954393	1.17263	1.14227	1.16251	0.936776	1.08293	0.985702	1.06898	0.891508
332	Light	1.19375	1.14207	1.20382	1.04384	1.09856	1.11502	1.19222	0.918273	1.1311	1.12767	1.02162	0.825624
333	Light	1.1818	1.15358	1.17416	0.872812	1.11594	1.0521	1.13711	0.868719	1.07125	1.10185	0.852557	0.86421
334	Light	1.19139	1.17113	1.18894	0.951344	1.03137	1.01625	1.12327	0.932329	1.0493	1.00144	0.895518	1.0073
335	Light	1.18436	1.17282	1.1938	1.02716	1.00404	0.953757	1.05326	0.901819	0.977351	1.06341	0.93224	0.93977
336	Light	1.19321	1.18989	1.19203	1.13593	1.08091	0.906503	0.998941	0.833766	0.92399	0.944208	0.873938	0.830889
337	Light	1.20965	1.18405	1.19886	1.08019	0.948503	0.926661	0.980077	0.811788	0.916068	0.947262	0.868958	0.812224
338	Light	1.25185	1.19855	1.23801	1.1363	0.949053	0.879647	0.956924	0.808352	0.998569	1.02678	1.03116	0.810582
339	Light	1.19664	1.24399	1.24775	1.22993	0.884904	0.934028	0.981093	0.858158	0.966367	0.965401	0.847356	0.927408
340	Light	1.20792	1.25861	1.25984	1.17406	1.02898	0.858688	0.878092	0.778423	1.00614	0.933624	0.82953	1.09939
341	Light	1.18515	1.17782	1.19386	1.15407	0.956879	0.828537	0.870591	0.807151	0.940151	0.961882	0.815603	1.056
342	Light	1.2175	1.18836	1.18917	1.23191	0.874994	0.816074	0.85992	0.840211	0.931146	1.10289	0.859957	0.984542
343	Light	1.24105	1.21715	1.20603	1.20581	0.880646	0.853912	0.8945	0.844835	0.893055	0.967874	1.0447	0.940581
344	Light	1.19271	1.23592	1.23518	1.17732	0.891702	0.810227	0.883866	0.793486	1.06303	0.9391	0.856228	1.03591
345	Light	1.22254	1.23012	1.25324	1.19527	0.854889	0.796131	0.817509	0.797873	0.917981	0.922102	0.834811	0.97729
346	Light	1.21903	1.19575	1.23399	1.10247	0.938667	0.802327	0.81841	0.796865	0.924112	0.970242	0.832257	0.90321
347	Light	1.14752	1.21375	1.16862	1.15643	1.02266	0.848389	0.885292	0.80662	1.00955	0.924662	0.964548	0.912305
348	Light	1.18294	1.21299	1.19414	1.17131	0.84757	0.789768	0.823557	0.793869	0.968589	0.904579	0.896826	1.02966
349	Light	1.24301	1.23106	1.18585	1.20321	0.84621	0.805939	0.801896	0.852538	0.914675	0.854332	0.842274	1.10254
350	Light	1.17036	1.26052	1.25492	1.15544	0.854721	0.84451	0.819166	0.815726	0.99173	0.883241	0.872247	1.05203
351	Light	1.20171	1.18128	1.19143	1.14098	0.843903	0.808485	0.816003	0.789764	0.929043	1.06686	1.03217	1.10384
352	Light	1.20736	1.25367	1.22766	1.18472	0.864006	0.819536	0.876068	0.821616	1.05544	1.0094	0.932612	1.0601
353	Light	1.16382	1.2053	1.19361	1.21054	0.819041	0.816235	0.860371	0.857887	1.08788	1.05986	1.1387	1.05721
354	Light	1.18728	1.19025	1.1897	1.16661	0.813688	0.785929	0.799552	0.788021	0.972547	1.01477	1.10232	1.03821
355	Dark	1.20392	1.18658	1.2037	1.19196	0.910946	0.961103	1.08095	1.0153	0.988585	1.07008	1.15738	0.997674
356	Dark	1.1818	1.17875	1.19933	1.12387	1.07571	1.03664	1.17863	1.09354	1.10836	1.15633	1.14365	1.07884
357	Dark	1.10225	1.13023	1.23307	1.01418	1.17371	1.14323	1.17288	1.12566	1.13531	1.15657	1.15572	1.03414
358	Dark	1.02678	1.06079	1.15545	0.933225	1.10626	1.12971	1.15843	1.11575	1.13388	1.17728	1.1377	1.02676
359	Dark	0.977795	0.955668	1.06124	0.881117	1.18024	1.11764	1.16757	1.14056	1.12687	1.1753	1.14208	1.05326
360	Dark	0.938641	0.884332	1.01743	0.840257	1.16444	1.16689	1.15412	1.14534	1.12839	1.19449	1.14048	1.04046
361	Dark	0.859978	0.856855	0.957092	0.862439	1.16035	1.17583	1.0667	1.11711	1.05408	1.16007	1.16901	1.09521
362	Dark	0.823038	0.838225	0.88959	0.795743	1.17629	1.17613	0.958546	1.10168	1.08001	1.20951	1.16924	1.06501
363	Dark	0.843669	0.818824	0.906022	0.827583	1.20251	1.16797	0.825715	0.977392	1.10363	1.17231	1.14051	1.02194
364	Dark	0.839025	0.80608	0.888505	0.783291	1.18701	1.19683	0.796694	1.08996	1.11149	1.16974	1.13497	1.05943
365	Dark	0.788709	0.843726	0.909802	0.803566	1.17171	1.171	0.81958	1.102	0.989597	1.19509	1.14202	0.886873
366	Dark	0.805622	0.797621	0.887482	0.797972	1.13528	1.1744	0.82729	1.06688	0.926084	1.16013	1.13018	1.03872
367	Dark	0.829735	0.833178	0.839847	0.821591	1.18545	1.1865	0.781663	1.06871	0.968272	1.1559	1.0434	1.02623
368	Dark	0.82087	0.803559	0.833031	0.831646	1.18814	1.14034	0.797969	0.975243	0.925104	1.16565	1.01797	1.06345
369	Dark	0.820382	0.798583	0.83539	0.774643	1.15147	1.18294	0.724368	0.937177	1.07112	1.16911	1.00134	0.950005
370	Dark	0.786864	0.832734	0.851287	0.767179	1.17299	1.08152	0.808953	1.0792	0.972834	1.13683	0.898981	0.858782
371	Dark	0.838645	0.827878	0.87687	0.809837	1.02205	1.11859	0.786792	0.998528	0.945412	1.10265	0.921505	0.829885
372	Dark	0.864022	0.82857	0.834657	0.821862	1.06996	1.15563	0.77471	1.04315	0.843348	1.06557	1.02095	0.863239
373	Dark	0.775114	0.780008	0.827364	0.804812	0.965503	1.17164	0.737833	1.05305	0.955825	1.15911	0.869916	0.987787
374	Dark	0.786907	0.808044	0.87379	0.840217	1.13933	1.15503	0.756052	1.07835	0.839291	1.17602	0.855616	0.892366
375	Dark	0.835676	0.853387	0.850808	0.77469	1.15498	1.17571	0.773129	1.11433	0.980618	1.12159	0.930689	0.867289
376	Dark	0.84744	0.832199	0.814525	0.804294	1.12537	1.15393	0.75222	1.08028	1.00341	1.1146	1.05653	0.926786
377	Dark	0.836038	0.809418	0.879921	0.799064	1.13648	1.17338	0.748653	1.0541	0.987336	1.17547	1.06541	1.01432
378	Dark	0.812542	0.784648	0.834723	0.783978	1.12872	1.15357	0.670629	0.909051	1.01229	1.15723	1.05389	0.837701
379	Light	0.847592	0.837376	0.858691	0.885779	0.959521	1.11505	0.791886	0.903584	0.964911	1.06127	1.02129	0.862791
380	Light	1.1822	1.18086	1.17159	1.13408	0.9089	1.03474	0.72589	0.836031	0.958968	1.13409	0.890194	0.933093
381	Light	1.18938	1.1947	1.21875	1.17467	0.888801	0.958488	0.696848	0.856442	0.856761	1.00329	0.838572	1.0257
382	Light	1.23619	1.19646	1.20652	1.19653	0.845912	0.950541	0.739084	0.849368	0.823393	1.12644	0.860968	0.877207
383	Light	1.20651	1.24012	1.19909	1.20124	0.853554	0.970805	0.767306	0.839594	0.905769	0.966775	0.949396	0.876892
384	Light	1.22997	1.17079	1.19896	1.20534	0.825374	0.848786	0.724228	0.859134	0.849948	0.929062	0.923171	0.972498
385	Light	1.18102	1.2706	1.22999	1.19751	0.857662	0.869263	0.782466	0.805446	0.909443	1.08476	1.00992	1.09518
386	Light	1.20629	1.23308	1.28839	1.17743	0.851424	0.826706	0.772084	0.818573	0.830495	0.981602	0.91959	1.00297
387	Light	1.23009	1.19866	1.23382	1.25428	0.808363	0.822024	0.778982	0.809549	0.811038	0.911097	0.8933	0.991758
388	Light	1.2574	1.28168	1.2103	1.20013	0.810376	0.791054	0.679375	0.830051	0.880664	0.931211	0.874733	1.07976
389	Light	1.19926	1.18894	1.21234	1.21541	0.816238	0.816658	0.804869	0.801976	0.880074	0.951747	0.857084	0.990714
390	Light	1.21242	1.20129	1.24214	1.24067	0.833455	0.840959	0.749237	0.811164	0.832822	0.891584	1.02973	0.942872
391	Light	1.22622	1.22779	1.24512	1.17989	0.814001	0.804809	0.813543	0.837432	0.835924	0.872512	0.847688	0.908105
392	Light	1.23318	1.20338	1.219	1.24248	0.798717	0.795427	0.829346	0.790786	0.882055	1.0386	0.926121	1.0677
393	Light	1.16736	1.22453	1.2049	1.32218	0.829667	0.798177	0.795284	0.799748	0.86204	0.916684	0.90813	1.08909
394	Light	1.20889	1.16861	1.17226	1.16996	0.808909	0.826771	0.849305	0.831072	1.00103	0.853348	0.870863	0.965827
395	Light	1.14556	1.21282	1.23506	1.22797	0.813588	0.817234	0.815989	0.793844	0.935686	0.851804	0.84367	0.973759
396	Light	1.06697	1.14962	1.22064	1.23964	0.824324	0.809101	0.786658	0.821524	0.871246	0.837077	1.02774	0.898587
397	Light	1.22872	1.18584	1.15688	1.23611	0.831288	0.800046	0.761441	0.856743	0.897549	0.889121	0.930588	0.848369
398	Light	1.18517	1.20271	1.05189	1.23768	0.832016	0.855409	0.841232	0.793273	1.11216	0.989286	0.95121	0.869134
399	Light	1.17692	1.23403	1.19798	1.18605	0.798901	0.793411	0.784355	0.809261	0.936557	0.900529	1.03799	0.843814
400	Light	1.20527	1.21323	1.25067	1.1785	0.809545	0.796974	0.752547	0.838876	1.09376	0.971086	0.921435	0.946809
401	Light	1.2235	1.25218	1.19125	1.2123	0.846045	0.801219	0.829387	0.85764	1.12993	1.12247	1.04622	0.939175
402	Light	1.15826	1.2003	1.18851	1.18615	0.816686	0.835053	0.810203	0.851384	1.13175	1.01421	1.11335	0.975375
403	Dark	1.175	1.17606	1.2032	1.23375	0.984536	1.00824	1.00725	0.860813	1.12699	1.15223	1.12302	1.02282
404	Dark	1.04328	1.11949	1.16505	1.17156	1.12078	1.0552	1.08274	1.03119	1.1112	1.15048	1.10888	1.03014
405	Dark	0.944088	0.991478	1.0872	1.09657	1.1238	1.0314	1.11429	1.07549	1.12749	1.13274	1.1462	1.03276
406	Dark	0.914813	0.941562	0.982997	1.05247	1.15381	1.0679	1.15989	1.01796	1.12896	1.18451	1.13686	0.979137
407	Dark	0.852988	0.889015	0.919985	1.00312	1.13506	1.11507	1.12875	1.11573	1.11217	1.09171	1.18288	1.01206
408	Dark	0.856982	0.868225	0.855572	0.911509	1.15455	1.11198	1.13537	1.12403	1.04222	1.1106	1.15607	1.00822
409	Dark	0.807094	0.827585	0.84224	0.882493	1.17829	1.1589	1.16112	1.12737	1.12935	1.18814	1.14772	1.08239
410	Dark	0.835633	0.813832	0.877405	0.884678	1.1741	1.17471	1.12666	1.10553	1.03796	1.14383	1.13268	1.04081
411	Dark	0.863329	0.808697	0.845117	0.819278	1.21538	1.17249	1.14518	1.11391	1.12291	1.16856	1.14278	0.901747
412	Dark	0.804827	0.806426	0.812209	0.813446	1.20282	1.2052	1.1818	1.15077	1.09269	1.16788	1.14583	1.02701
413	Dark	0.806563	0.794748	0.829448	0.808525	1.11216	1.17737	1.15074	1.10737	1.02788	1.17989	1.12842	1.04009
414	Dark	0.833449	0.825086	0.807425	0.84529	1.16585	1.1563	1.15409	1.11622	0.908309	1.12625	1.14663	0.879775
415	Dark	0.801017	0.811741	0.837098	0.803498	1.17175	1.18142	1.15654	1.05677	1.00789	1.15527	1.16025	0.876455
416	Dark	0.828592	0.783917	0.838171	0.784128	1.13803	1.16222	1.14085	1.08121	1.04301	1.12767	1.09057	1.01459
417	Dark	0.815539	0.812141	0.794987	0.82948	1.18447	1.14154	1.1321	1.00021	0.886729	1.14901	1.10877	0.942874
418	Dark	0.807223	0.808909	0.831337	0.800951	1.02114	1.07509	1.17023	1.08241	0.971352	1.09569	1.0437	0.997829
419	Dark	0.799151	0.807	0.840295	0.7749	0.991782	1.15072	1.15087	0.986732	1.00936	0.996104	1.13463	0.867933
420	Dark	0.831949	0.828314	0.786682	0.809206	1.00618	1.16054	1.19447	1.08927	0.885502	0.933444	0.953062	0.829682
421	Dark	0.863536	0.815684	0.844995	0.832461	0.978752	1.16108	1.18512	0.997696	0.845417	1.16012	1.06299	0.829553
422	Dark	0.788886	0.768287	0.779218	0.815914	0.965841	1.19391	1.1307	1.09361	0.950666	1.15234	1.12044	0.891998
423	Dark	0.820234	0.80883	0.785261	0.80147	1.07743	1.1552	1.13049	1.06594	1.02268	1.14843	1.06258	1.00791
424	Dark	0.820522	0.824658	0.826037	0.82826	1.08093	1.16277	1.15434	1.03553	0.92404	1.15815	0.933897	0.912234
425	Dark	0.789485	0.75819	0.790575	0.814348	1.0444	1.15687	1.1791	0.961542	1.00716	1.11059	1.0617	0.835752
426	Dark	0.782239	0.78559	0.797206	0.808151	0.999633	1.04455	1.14208	0.939172	1.03452	1.18514	1.06233	0.828149
427	Light	0.812338	0.832794	0.869979	0.876976	1.00102	0.990773	1.13452	0.916335	1.04076	1.14466	0.999088	0.816038
428	Light	1.13277	1.1169	1.17212	1.07738	0.865418	0.862625	1.13831	0.855853	0.983731	1.05389	0.902025	0.797672
429	Light	1.15564	1.18511	1.18004	1.15541	0.857832	0.879033	1.16847	0.837305	0.823181	0.940381	0.998072	0.986813
430	Light	1.18007	1.16097	1.18889	1.21027	0.848507	0.843636	1.16286	0.853151	0.924999	0.922995	0.842581	1.07029
431	Light	1.20344	1.16115	1.17329	1.19011	0.791225	0.806107	1.14258	0.817584	0.847778	0.975359	0.893539	1.0882
432	Light	1.12529	1.26407	1.15294	1.21598	0.78596	0.872192	1.12284	0.864951	1	0.895629	1.09189	1.08457
433	Light	1.17101	1.24069	1.1562	1.18911	0.787566	0.826486	1.08981	0.807793	0.846932	0.918913	0.963871	1.09575
434	Light	1.20618	1.18007	1.21751	1.20245	0.795532	0.800172	1.02974	0.794949	0.883494	0.871183	0.904573	1.09993
435	Light	1.18215	1.22037	1.18271	1.17878	0.779446	0.801784	1.06228	0.810461	0.855916	0.875264	0.99294	1.0884
436	Light	1.2567	1.19751	1.14866	1.23615	0.780675	0.869348	1.01832	0.841063	0.834031	1.05131	0.906552	1.10106
437	Light	1.1443	1.18533	1.05821	1.17891	0.833191	0.766486	1.01561	0.825512	0.827963	0.904313	0.869709	1.09151
438	Light	1.07684	1.17803	1.10644	1.24485	0.789138	0.777629	0.934196	0.775626	0.805766	0.840931	1.01825	1.06218
439	Light	1.09691	1.18948	1.19481	1.22821	0.795678	0.801481	0.965241	0.800991	0.812113	0.855779	0.885837	1.06234
440	Light	1.18952	1.19419	1.17969	1.18182	0.812007	0.821198	0.98745	0.843985	0.823807	0.874019	0.884583	1.08657
441	Light	1.1304	1.13986	1.11598	1.20583	0.805643	0.803611	0.878852	0.816856	0.854062	0.843146	0.922176	1.05077
442	Light	1.10771	1.19464	1.02344	1.23177	0.812728	0.780083	0.858202	0.785346	0.878836	0.865812	1.03218	1.05833
443	Light	1.20871	1.14101	0.981377	1.17603	0.798238	0.795691	0.845074	0.851433	0.998417	0.972676	0.918684	0.983181
444	Light	1.08126	1.16017	0.941641	1.20884	0.832178	0.819119	0.924094	0.764902	0.849624	0.95009	1.00016	1.01573
445	Light	1.18203	1.17491	1.06957	1.19687	0.794397	0.799137	0.887824	0.794084	0.83804	0.951708	0.909534	1.10163
446	Light	1.20642	1.20996	1.1645	1.2049	0.823679	0.800295	0.857894	0.816971	0.976211	0.991068	1.03259	1.10528
447	Light	1.15588	1.17779	1.15576	1.18055	0.808851	0.829436	0.862645	0.804691	0.928079	1.06674	1.05813	1.07807
448	Light	1.2591	1.17711	1.1702	1.23127	0.805223	0.782017	0.842259	0.810458	0.872861	0.96388	0.997112	1.04323
449	Light	1.14252	1.16571	1.15142	1.19607	0.846723	0.804429	0.899699	0.846058	0.936937	0.974038	1.07374	0.978768
450	Light	1.23004	1.16008	1.13442	1.178	0.796622	0.792444	0.903757	0.78859	1.07234	0.994828	1.13772	1.06781
451	Dark	1.19053	1.18193	1.16287	1.15871	0.872078	0.920283	1.09429	0.99458	1.09625	1.10875	1.14507	1.06906
452	Dark	1.06427	1.11012	1.10614	1.09966	1.08852	0.973482	1.15262	1.03842	1.10438	1.08413	1.13415	1.06113
453	Dark	0.988059	1.01739	1.05865	0.985399	1.12384	0.919719	1.19038	1.05292	1.08428	1.11033	1.14325	1.0533
454	Dark	0.920364	0.935092	0.971735	0.900243	1.1146	0.944939	1.17974	1.04988	1.07905	1.12526	1.158	1.01682
455	Dark	0.860843	0.881699	0.881388	0.863232	1.13922	1.01747	1.18071	1.08116	1.11125	1.14066	1.15118	1.08384
456	Dark	0.886969	0.852782	0.883521	0.835455	1.17703	1.03058	1.15509	1.11704	1.0835	1.15667	1.15418	1.06257
457	Dark	0.839382	0.863175	0.814424	0.891024	1.16927	1.07747	1.18941	1.06506	1.0852	1.13911	1.16457	1.07101
458	Dark	0.863081	0.874145	0.820103	0.852389	1.17131	1.11755	1.20755	1.11017	1.042	1.16295	1.16195	1.07033
459	Dark	0.83578	0.819893	0.830113	0.819076	1.17246	1.118	1.18833	1.1124	0.990618	1.20418	1.15118	1.06437
460	Dark	0.804964	0.8261	0.82793	0.8425	1.16595	1.08824	1.18055	1.08596	0.968322	1.16924	1.17047	1.07857
461	Dark	0.83892	0.803234	0.819172	0.855137	1.17476	1.08464	1.21723	1.10337	0.980048	1.16069	1.20622	1.08671
462	Dark	0.807314	0.82018	0.791988	0.781984	1.17296	1.05881	1.23303	1.07238	0.942997	1.17781	1.18858	0.967943
463	Dark	0.817508	0.817821	0.810397	0.790241	1.21191	1.12039	1.25061	1.06654	0.97265	1.11173	1.18098	1.06429
464	Dark	0.849831	0.803228	0.825484	0.815385	1.18119	0.963527	1.22366	1.08563	0.902462	1.1632	1.18651	1.05137
465	Dark	0.82913	0.82636	0.826712	0.823775	1.18287	1.11613	1.21228	1.05275	0.877175	1.20708	1.19689	0.935281
466	Dark	0.806275	0.829742	0.790856	0.818836	1.15965	1.03867	1.17586	0.969755	0.896606	1.11193	1.16957	0.875016
467	Dark	0.828729	0.79631	0.793773	0.791373	1.10954	1.03373	1.22749	1.06805	0.862794	1.12811	1.21929	0.885381
468	Dark	0.800849	0.799376	0.812072	0.836543	1.08051	0.930709	1.19903	1.01019	0.862264	1.01817	1.17003	1.00621
469	Dark	0.848909	0.79897	0.813049	0.828101	1.17916	0.844209	1.20002	0.919044	0.887886	1.17767	1.0741	0.964512
470	Dark	0.8721	0.81992	0.821248	0.806901	1.16876	0.879729	1.25169	0.949109	0.8764	1.14781	1.14783	0.855818
471	Dark	0.840159	0.817716	0.854639	0.83212	1.11952	1.05536	1.25913	0.93241	0.91555	1.09955	1.15417	0.864034
472	Dark	0.804467	0.78688	0.814593	0.820323	1.20088	1.12165	1.21149	0.859647	0.923715	1.10749	1.14409	0.982756
473	Dark	0.796938	0.805127	0.851567	0.788487	1.1603	1.06456	1.17409	0.836997	0.857381	1.14238	1.16507	0.946854
474	Dark	0.836469	0.800186	0.823584	0.762533	1.12115	0.900622	1.17845	0.809546	0.816441	1.06127	1.16694	0.849408
475	Light	0.838948	0.829418	0.82916	0.904585	1.09748	0.878792	1.19161	0.780119	0.894413	1.05764	1.14183	0.925534
476	Light	1.12905	1.1169	1.13569	1.13715	0.980473	0.817333	1.20489	0.800542	0.820604	0.965815	1.09616	1.0477
477	Light	1.13663	1.15461	1.16161	1.13299	0.919672	0.796531	1.17578	0.789382	0.860197	0.938418	1.12176	0.877536
478	Light	1.17128	1.18855	1.16742	1.14952	0.944828	0.813552	1.17432	0.803874	0.813715	1.03283	1.05695	0.914176
479	Light	1.18213	1.14716	1.20618	1.17219	0.913591	0.833156	1.10235	0.812473	0.789234	0.924255	0.963943	0.916821
480	Light	1.18796	1.11413	1.12004	1.03551	0.882925	0.809177	0.990086	0.792898	0.81782	0.857445	0.905275	0.956171
481	Light	1.10959	1.06421	1.10966	1.00611	0.810947	0.797944	1.00048	0.783869	0.850715	0.853072	0.912656	0.957965
482	Light	1.12036	1.038	1.10798	0.893825	0.812417	0.780234	0.947722	0.780002	0.818819	0.838353	0.825538	0.88531
483	Light	1.19815	0.966973	1.08617	1.11596	0.821385	0.791626	0.951231	0.793511	0.805526	0.852185	1.02499	0.983001
484	Light	1.1138	1.17514	1.08769	1.11381	0.819611	0.781749	0.909204	0.781576	0.84989	0.859831	0.895466	1.02966
485	Light	1.09218	1.09252	1.15437	1.07534	0.790428	0.795722	0.969489	0.788745	0.816359	0.835716	0.990757	1.06649
486	Light	1.17054	1.05239	1.1113	1.13938	0.799432	0.796277	0.915442	0.822412	0.812165	0.843497	0.996957	0.972798
487	Light	1.13742	1.20982	1.03533	1.08989	0.805832	0.824913	0.863913	0.800248	0.811921	0.811606	0.929192	0.92725
488	Light	1.04443	1.09584	0.96047	1.15697	0.802751	0.765037	0.868847	0.823402	0.906782	0.944157	0.894731	0.874696
489	Light	1.18659	1.13882	1.00588	1.10515	0.838165	0.806017	0.933538	0.789003	0.951561	0.903355	0.920323	0.926512
490	Light	1.09655	1.07383	1.12212	1.07969	0.796979	0.782054	0.896268	0.812587	0.86085	0.855587	1.08205	1.01052
491	Light	1.08459	1.18584	1.16916	1.14588	0.791703	0.779324	0.845148	0.804977	0.849001	0.84082	0.934133	1.07805
492	Light	1.00763	1.05386	1.20874	1.02464	0.801304	0.783975	0.841952	0.804146	0.902967	0.851202	1.18238	0.990271
493	Light	1.14485	0.977627	1.21001	1.16522	0.80332	0.802381	0.865454	0.830592	0.979645	1.04842	1.08275	0.928537
494	Light	1.21929	1.19854	1.1629	1.15124	0.830013	0.791624	0.855417	0.793452	0.883229	1.06505	1.03541	0.91009
495	Light	1.11384	1.1602	1.1957	1.09001	0.833282	0.807766	0.904837	0.814336	0.889508	0.989403	1.13498	0.895168
496	Light	1.19009	1.19673	1.23862	1.18408	0.783283	0.785216	0.809361	0.82189	0.888916	1.14607	1.05101	0.988586
497	Light	1.20359	1.1583	1.17173	1.13487	0.794004	0.784314	0.826012	0.826165	0.899726	1.02034	1.12893	0.955958
498	Light	1.15048	1.17928	1.22957	1.16869	0.828354	0.784833	0.833594	0.827123	1.01119	1.15333	1.18126	1.04858
499	Dark	1.16416	1.19444	1.17113	1.14713	0.986043	0.980513	1.06351	0.97274	1.05362	1.10453	1.15507	1.04121
500	Dark	1.08305	1.13658	1.16661	1.12673	1.08978	1.0881	1.22829	1.09957	1.08294	1.1466	1.16549	1.0806
501	Dark	0.997931	1.05753	1.13221	1.05906	1.10749	1.08943	1.24323	1.09035	1.05606	1.11245	1.18942	1.08434
502	Dark	0.949132	0.986479	1.13346	0.970255	1.14155	1.1244	1.22786	1.11204	1.06421	1.13751	1.15378	1.11921
503	Dark	0.900832	0.910836	1.00946	0.906075	1.18736	1.13849	1.18278	1.15174	1.09998	1.12566	1.18657	1.10651
504	Dark	0.889172	0.896688	0.910497	0.838431	1.17889	1.13925	1.16744	1.12093	1.09415	1.15905	1.17426	1.06412
505	Dark	0.843525	0.85263	0.893437	0.832853	1.17732	1.1407	1.20558	1.11962	1.09343	1.1394	1.18557	1.10343
506	Dark	0.839602	0.872431	0.910402	0.818558	1.17088	1.14063	1.24589	1.13102	1.08406	1.14392	1.15455	1.1081
507	Dark	0.82912	0.83782	0.859666	0.85118	1.21272	1.14358	1.24003	1.13299	1.10091	1.13201	1.16235	1.09014
508	Dark	0.816217	0.815985	0.825162	0.856547	1.16827	1.15784	1.25611	1.11978	1.10347	1.15373	1.18143	1.08876
509	Dark	0.816829	0.865786	0.835689	0.816775	1.18487	1.1439	1.20556	1.11055	1.11383	1.17378	1.13714	1.08993
510	Dark	0.797506	0.805483	0.862789	0.826808	1.18686	1.15119	1.20907	1.11048	1.09283	1.16592	1.17456	1.04265
511	Dark	0.828031	0.855713	0.859903	0.821403	1.16079	1.15293	1.24639	1.126	1.04784	1.15426	1.16693	0.951614
512	Dark	0.792514	0.817849	0.823393	0.793889	1.20269	1.16002	1.22848	1.15075	1.00434	1.18889	1.14769	0.93968
513	Dark	0.802349	0.826751	0.810292	0.795095	1.18177	1.17606	1.20354	1.13207	0.980247	1.1332	1.16038	0.907676
514	Dark	0.814186	0.828975	0.827123	0.822646	1.19548	1.16347	1.26084	1.12945	0.93832	1.14924	1.02971	1.06238
515	Dark	0.822474	0.800053	0.814573	0.825336	1.1248	1.15162	1.27163	1.13605	0.917289	1.12598	1.07815	1.04023
516	Dark	0.869083	0.850329	0.812822	0.777621	1.16054	1.16748	1.26892	1.16274	0.967526	1.14075	1.07158	0.934808
517	Dark	0.833297	0.851217	0.819801	0.776415	1.11747	1.15546	1.2816	1.15037	0.928145	1.04083	0.890105	0.902176
518	Dark	0.808406	0.831671	0.763742	0.806144	1.01746	1.14057	1.22365	1.11354	0.896782	0.963975	0.845154	1.02776
519	Dark	0.811693	0.809353	0.838233	0.781562	1.16833	1.16356	1.19261	1.11443	0.94612	0.957958	0.863398	0.946745
520	Dark	0.870977	0.802265	0.784543	0.762281	1.16029	1.13762	1.18306	1.12348	0.891833	1.05476	0.853521	0.89299
521	Dark	0.819117	0.825021	0.909273	0.815183	1.16381	1.15922	1.21196	1.11344	1.10373	1.14199	0.99117	0.99213

## Sheet: Fig. 1c
Night-time fed survival
animal ID	time of euthanasia post LPS [h]	WTNF0LPS	WTNF0PBS	WTNF12LPS	WTNF12PBS
424	38	0
425	38	0
481	38	0
482	38	0
385	38	0
387	38	0
392	38	0
367	38	0
368	38	0
5857	38	0
5858	38	0
5859	38	0
M1122	38	0
M1125	38	0
M1126	38	0
M1150	38	0
M1151	38	0
426	33.75	1
442	21	1
386	15.5	1
5861	11.75	1
5862	16.5	1
5863	24	1
5864	12.75	1
5860	26	1
M1123	26.25	1
M1124	19.5	1
M1149	26.5	1
638	15	1
639	24	1
640	10	1
641	13	1
642	18	1
427	38		0
428	38		0
443	38		0
444	38		0
390	38		0
391	38		0
369	38		0
one dot	38		0
two dots	38		0
5912	38		0
M1157	38		0
M1158	38		0
M1154	38		0
643	38		0
644	38		0
645	38		0
445	38			0
455	38			0
5867	38			0
5910	38			0
M1182	38			0
M1156	38			0
401	22.5			1
402	11.5			1
403	10			1
409	18.25			1
454	27.5			1
456	30			1
370	6.75			1
371	8			1
372	12.75			1
373	5.75			1
393	11.2			1
394	15			1
395	21.6			1
5907	12.5			1
5908	30.25			1
5909	6.75			1
5865	6.75			1
	30.5			1
M1180	29.375			1
M1181	23.25			1
M1183	14			1
M1184	20.75			1
M1152	27.25			1
M1153	14.5			1
654	38			1
655	10			1
656	8			1
657	10			1
658	10			1
457	38				0
458	38				0
374	38				0
388	38				0
389	38				0
three dots	38				0
four dots (actually no dot)	38				0
5911	38				0
M1159	38				0
M1160	38				0
M1155	38				0
659	38				0
660	38				0
661	38				0

## Sheet: Fig.1d
Day-time fed survival
animal ID	time of euthanasia post LPS [h]	WTDF0 LPS	WTDF0PBS	WTDF12LPS	WTDF12PBS
472	38	0
474	38	0
M1144	38	0
M1145	38	0
419	17.75	1
420	24.25	1
421	29.25	1
473	38	1
475	25.25	1
466	13.25	1
362	15.25	1
363	24.3	1
364	10	1
365	10.3	1
351	10.3	1
352	22.5	1
353	24.75	1
5776	6	1
5818	21.75	1
5819	23.75	1
5820	21.75	1
5777	11	1
5778	23.75	1
5779	20	1
5781	8	1
M1102	25.125	1
M1103	23.125	1
M1104	17.25	1
M1105	29	1
M1106	15.125	1
M1146	18.875	1
M1147	24.625	1
631	16	1
632	16	1
633	16	1
634	16	1
422	38		0
423	38		0
467	38		0
366	38		0
345	38		0
346	38		0
one dot	38		0
two dots	38		0
5782	38		0
M1134	38		0
M1135	38		0
M1136	38		0
635	38		0
636	38		0
637	38		0
410	38			0
411	38			0
412	38			0
468	38			0
469	38			0
4476	38			0
4477	38			0
347	38			0
348	38			0
349	38			0
350	38			0
375	38			0
376	38			0
377	38			0
5854	38			0
5855	38			0
5856	38			0
5822	38			0
5823	38			0
5824	38			0
M1170	38			0
M1171	38			0
M1172	38			0
M1173	38			0
M1174	38			0
647	38			0
648	38			0
649	38			0
5821	20.5			1
M1166	14.125			1
M1167	10.5			1
M1168	16.5			1
646	8			1
650	10			1
413	38				0
4478	38				0
4479	38				0
343	38				0
344	38				0
378	38				0
5774	38				0
5775	38				0
5825	38				0
M1137	38				0
M1138	38				0
M1148	38				0
651	38				0
652	38				0
653	38				0

## Sheet: Fig.1e
IL6 ELISA 6h	Day-time fed												Night-time fed
LPS ZT0	33419.4	53388.4	35355.4	52469.1			24.82		30124.8	32671.9	35654.9		36456.5	61629.9			35303.6	18228.6		52888.3	43253.4		45094.1
PBS ZT0				25.6	21.36	32.75	48.11	4.22	39.82				21.36	10.91	31.78				41.38	49.99	25.44
LPS ZT12	139.25	42483.9	40700.3	40486.2	33731.6	25167.7	47834.3	39614.2	31788	26517.8	30883.8		27290.9	49149.8		38425.1	23551.2		30079.2	53460.3	49659.3	23711.2	15624.1
PBS ZT12				33.4	35.03	94.94	23.88	25.76	21.85				61.29	25.92	58.7				44.82	77.72	54.84

## Sheet: Fig.1f
IL1b ELISA 6h	Day-time fed												Night-time fed
LPS ZT0	2447.71	2303.13	1372.32	1601.26	1670.75		234.56	3300.9	2342.78	850.21	2573.5		1435.02	1326.42	3145.19	2315.03	1551.01	1880.26	2603.55	2019.25	1651.57	4159.83	2250.45
PBS ZT0				571.74	595.83	586.24	604.75	313.82	621.2				318.67	465.68	422.72				749.54	537.87	323.38
LPS ZT12	670.54	1240.2	557.09	711.16	1654.29	1095.32	1949.47	1145.1	1051.36	1279.16	1661.45		2204.28	1261.94	1540.89	1723.07	1693.7		1375.97	2345.84		1044.07	1866.32
PBS ZT12				768.32	688.7	1977.59	224.25	537.87	686.06				1297.9	455.1	951.18				717.96	1286.13	1065.9

## Sheet: Fig.1g
IL10 ELISA 6h	Day-time fed												Night-time fed
LPS ZT0	1811.97	1306.3	1125.93	1257.36	476.66		139.97	1857.14	2433.41	453.96	1260.51		906.05	888.43	1778.31	1072.1	855.2	629.18	2227.75	1658.11	788	1854.87	1733.11
PBS ZT0				72.54	106.68	130.76	211.35	47.82	47.82				89.35	61.07	104.88				193.2	174.98	123.17
LPS ZT12	201.07	789.75	377.81	234.26	1200.03	611.56	1255.15	639.22	1273.52	658.09	628.21		1401.64	903.23	384.02	2122.69	1230.09		1137.77	1485.68		769.27	1626.25
PBS ZT12				184.24	146.52	428.72		87.57	94.39				201.91	94.86	81.93				153.35	191.55	231.89

## Sheet: Fig.1h
KC ELISA 6h	Day-time fed												Night-time fed
LPS ZT0	45330.8	48412.8	41577.7	19721.2	31618.6		62.99	35962.8	36572.7	31438.3	10079.9		38840.4	36650.4	46435	35223.6	40485.9	13889.8	43749.2	48846.5	31665.2	39967.5	40409.2
PBS ZT0				52.01	52.47	69.66	91.65	23.2	84.13				33.54	47.53	88.54				73.87	113.89	50.54
LPS ZT12	865.45	40679.3	78075.3	40575.9	49923	21343.5	35736.2	37662.4	33317.5	26590.8	37933.9		23680.2	33571.8	73417.4	32929	40205.1		31710.9	39479.3	36150.2	22500.6	15789.1
PBS ZT12				96.73	90.06	146.98	42.91	48.71	52.36				112.46	97.34	131.17				81.11	111.49	86.24

## Sheet: Fig.1i
TNF ELISA 6h	Day-time fed												Night-time fed
LPS ZT0	3369.69	2089.99	1230.65	2544.85	352.14		1230.65	2857.25	3055.34	1354.4	3811.89		1361.07	2752.7	1803.85	628.76	2154.99	272.7	2758.43	1950.98	2134.46	1586.26	1433.4
PBS ZT0				1419.73	2070.48	2310.96	3020.34	566.27	2997.02				1230.65	1497.91	1888.42				2439.81	2278.27	2145.95
LPS ZT12	1647.67	2577.32	219.59	497.26	2440.9	1751.8	2503.39	2480.26	962.49	3582.37	3014.51		969.42	1725.78	232.88	1113.17	3804.93		1196.99	3388.69	6822.26	2335.91	3300.82
PBS ZT12				3213.82	2674.76	5665.97	99.71	1309.35	1751.13				3765.94	1543.5	4285.87				1876.64	3971.15	3994.77

## Sheet: Fig.1j
TNF ELISA 2h	Day-time fed					Night-time fed
LPS ZT0	19184.8	26682.3	21337.5	40114.5	35832.7	20249.8	20249.8	10950.3	21013.5	3513.77
PBS ZT0	2879.92	2806.49	4457.34			5752.85	2683.95	4962.49
LPS ZT12	17864.2	26219.3	28396	15509	7962.53	24206.2	16658.3	17771.5	11137.7	8222.48
PBS ZT12	3538.07	1770.23	5070.5			4577.78	4686.09	4143.66

## Sheet: Fig.2a
Glucose Serum 6h post LPS
ZT0 LPS WT NF	ZT12 LPS WT NF		ZT0 LPS WT DF	ZT12 LPS WT DF
170.685	41.032		42.5874	192.737
86.001	40.479		25.1321	159.244
132.491	73.1774		36.7114	199.858
150.706	76.8758		71.933	129.587
161.871	53.5445		40.5827	100.38
68.3553	21.1248		29.5771
58.0399	22.3124		34.9508	59.9661
73.2047	28.2447		50.6983	55.7947
53.093	35.0698		60.2907	98.7009
95.974			34.8018	67.5404
75.5436	42.869		35.6782	43.4006
97.8456			30.3496	28.3418
80.8477			44.8721
57.2523	35.4003		31.238	55.8253
38.3436	30.7921		23.0323	87.0722
70.7798	12.3166		28.2055	33.5756
50.9197			40.4248	51.1267
95.3671			36.3814

[truncated: 67 more sheets: Fig.2b, Fig.2c, Fig.2d, Fig.2e, Fig.2f, Fig.3a, Fig.3b, Fig.3c,d, Fig.3e, Fig.3f, Fig.3g, Fig.3h, Fig.4a, Fig.4b,c, Fig.5a, Fig.5b, Fig.5c, Fig.5d, Fig.5e, Fig.5f …]
